# Supplementary material for: GLP-1-Mediated Pregnancy and Neonatal Complications in Mice
Source: J Dev Biol. 2025 Aug 15;13(3):29. doi: 10.3390/jdb13030029 (PMC12372104; doi:10.3390/jdb13030029)
Supplement: Supplementary file 1 [file jdb-13-00029-s001.zip]

Archive with 1 entries (1 files):
- jdb-3667680-supplementary.pdf
